# Supplementary material for: A Machine Learning Method to Identify Umami Peptide Sequences by Using Multiplicative LSTM Embedded Features
Source: Foods. 2023 Apr 2;12(7):1498. doi: 10.3390/foods12071498 (PMC10094688; doi:10.3390/foods12071498)
Supplement: Supplementary file 1 [file foods-12-01498-s001.zip]

Archive with 1 entries (1 files):
- foods-2277139-supplementary.pdf
